# Supplementary material for: Assessment of Fall Risk in Neurological Disorders and Technology: Relationship Between Silver Index and Gait Analysis
Source: Sensors (Basel). 2026 Jan 27;26(3):840. doi: 10.3390/s26030840 (PMC12899951; doi:10.3390/s26030840)
Supplement: Supplementary file 1 [file sensors-26-00840-s001.zip]

Archive with 1 entries (1 files):
- sensors-4043077-supplementary.pdf
